# Supplementary material for: A Starch Phosphorylase, ZmPHOH, Improves Photosynthetic Recovery from Short-Term Cold Exposure in Maize
Source: Int J Mol Sci. 2025 Feb 18;26(4):1727. doi: 10.3390/ijms26041727 (PMC11855087; doi:10.3390/ijms26041727)
Supplement: Supplementary file 1 [file ijms-26-01727-s001.zip]

Archive with 1 entries (1 files):
- ijms-3441385-supplementary.pdf
